# Supplementary material for: Thiazolyl-Methylthio-1,3,4-Thiadiazole Hybrids as Halicin Analogues with Antimicrobial and Antibiofilm Activities: Chemical Development, Biological Assessment, and 2D-QSAR Study
Source: Antibiotics (Basel). 2026 Apr 29;15(5):448. doi: 10.3390/antibiotics15050448 (PMC13203862; doi:10.3390/antibiotics15050448)
Supplement: Supplementary file 1 [file antibiotics-15-00448-s001.zip]

Archive with 1 entries (1 files):
- antibiotics-4279701-supplementary.pdf
